# Supplementary material for: Characterization of native Escherichia coli populations from bovine vagina of healthy heifers and cows with postpartum uterine disease
Source: PLoS One. 2020 Jun 1;15(6):e0228294. doi: 10.1371/journal.pone.0228294 (PMC7263596; doi:10.1371/journal.pone.0228294)
Supplement: S2 Table — (XLSX) [file pone.0228294.s007.xlsx]

## Sheet: Sheet1
S2 Table. Raw data of phylogenetic classification of vaginal E. coli isolated from H, MT and RB
Isolate	Group	Animal	uidA	chuA	yjaA	TspE4C2	Phylogroup
1001	H	2	+	+	-	-	D
1002	H	2	+	-	-	-	A
1003	H	4	+	-	-	-	A
1004	H	8	+	-	-	-	A
1005	H	8	+	-	-	-	A
1006	H	8	+	+	-	-	D
1007	H	1	+	-	-	-	A
1008	H	1	+	-	-	-	A
1009	H	1	+	-	-	-	A
1010	H	9	+	-	-	-	A
1011	H	14	+	+	-	-	D
1012	H	2	+	-	-	-	A
1013	H	2	+	-	-	-	A
1014	H	2	+	-	-	-	A
1015	H	2	+	-	-	-	A
1016	H	4	+	+	-	-	D
1017	H	4	+	-	-	-	A
1018	H	4	+	-	-	-	A
1019	H	4	+	-	-	-	A
1020	H	4	+	-	-	-	A
1022	H	8	+	-	-	-	A
1023	H	8	+	-	-	-	A
1024	H	8	+	-	-	-	A
1026	H	11	+	-	-	-	A
1027	H	11	+	-	-	-	A
1034	H	10	+	-	-	+	B1
1035	H	10	+	-	+	-	A
1036	H	10	+	-	-	-	A
1037	H	10	+	-	-	-	A
1038	H	10	+	-	+	-	A
1039	H	10	+	-	-	-	A
1040	H	12	+	-	+	-	A
1041	H	12	+	-	+	-	A
1042	H	12	+	-	-	-	A
1043	H	12	+	-	-	-	A
1044	H	12	+	-	-	-	A
1045	H	13	+	-	-	-	A
1046	H	13	+	-	-	-	A
1047	H	13	+	-	-	-	A
1048	H	13	+	-	-	-	A
1049	H	13	+	-	-	-	A
1050	H	13	+	-	-	+	B1
1051	H	12	+	-	-	+	B1
1052	H	7	+	-	-	-	A
1053	H	7	+	-	-	-	A
1054	H	2	+	-	-	+	B1
1055	H	2	+	-	+	-	A
1056	H	13	+	-	-	-	A
1502	RB	2002	+	-	-	-	A
1503	RB	2002	+	-	-	-	A
1504	RB	2002	+	-	-	-	A
1505	RB	2003	+	-	-	-	A
1506	RB	2003	+	-	-	-	A
1507	RB	2003	+	-	-	-	A
1508	RB	2003	+	-	-	-	A
1509	RB	2004	+	-	-	-	A
1511	RB	2016	+	-	-	-	A
2001	RB	5236	+	-	-	+	B1
2002	RB	5236	+	-	-	-	A
2003	RB	5236	+	-	-	+	B1
2007	RB	7041	+	-	+	-	A
2008	RB	484	+	-	-	-	A
2009	RB	484	+	-	+	-	A
2010	RB	484	+	-	+	-	A
2013	RB	312	+	-	+	-	A
2014	RB	312	+	-	-	+	B1
2016	RB	7086	+	-	-	-	A
2018	RB	7086	+	-	-	+	B1
2019	RB	272	+	-	-	-	A
2020	RB	272	+	-	+	-	A
2021	RB	272	+	-	-	-	A
2023	RB	B2	+	-	-	-	A
2024	RB	B2	+	-	-	-	A
2036	RB	B8	+	+	-	-	D
2037	RB	B8	+	-	-	-	A
2038	RB	B8	+	-	-	-	A
2039	RB	B8	+	+	-	-	D
2040	RB	B8	+	+	-	-	D
2048	RB	3203	+	-	-	-	A
2049	RB	3203	+	-	-	+	B1
2050	RB	3203	+	-	-	+	B1
2051	RB	3203	+	-	-	+	B1
2052	RB	3204	+	-	-	+	B1
2053	RB	3204	+	-	-	+	B1
2054	RB	3204	+	-	-	+	B1
2055	RB	3204	+	-	-	+	B1
3001	MT	6099	+	-	-	-	A
3002	MT	6686	+	-	-	-	A
3006	MT	VISC 1	+	-	-	+	B1
3007	MT	VISC2	+	+	-	-	D
3008	MT	3202	+	-	-	-	A
3009	MT	3202	+	-	-	-	A
3010	MT	3202	+	-	-	-	A
3011	MT	3202	+	-	-	-	A
3012	MT	3208	+	-	-	-	A
3013	MT	3208	+	-	-	+	B1
3014	MT	3211	+	-	-	-	A
